# Supplementary material for: Anticancer properties of 5Z-(4-fluorobenzylidene)-2-(4-hydroxyphenylamino)-thiazol-4-one
Source: Sci Rep. 2019 Jul 23;9:10609. doi: 10.1038/s41598-019-47177-6 (PMC6650463; doi:10.1038/s41598-019-47177-6)
Supplement: Supplementary file 1 — Supplementary data [file 41598_2019_47177_MOESM1_ESM.xlsx]

## Sheet: ROS
	3h
	Concentrations	BJ	CACO-2	SCC-15	A549	SH-SY5Y
	Control
	1 nM	ns	***	**	ns	ns		ns	Non-Significant results
	10 nM	ns	***	***	ns	ns		*	P<0.05 vs. the vehicle control.
	50 nM	ns	***	***	ns	ns		**	P<0.01 vs. the vehicle control.
	100 nM	ns	***	***	ns	ns		***	P<0.001 vs. the vehicle control.
	1 µM	ns	***	***	ns	ns
	10 µM	***	***	***	***	***
	50 µM	***	***	***	***	***
	100 µM	***	***	***	***	***
	6h
	Concentrations	BJ	CACO-2	SCC-15	A549	SH-SY5Y
	Control
	1 nM	ns	***	**	ns	ns
	10 nM	ns	***	***	ns	ns
	50 nM	ns	***	***	ns	ns
	100 nM	ns	***	***	ns	ns
	1 µM	**	***	***	**	ns
	10 µM	***	***	***	**	**
	50 µM	***	***	***	***	**
	100 µM	***	***	***	***	***
	24h
	Concentrations	BJ	CACO-2	SCC-15	A549	SH-SY5Y
	Control
	1 nM	ns	***	**	ns	ns
	10 nM	ns	***	***	ns	ns
	50 nM	ns	***	***	ns	ns
	100 nM	ns	***	***	ns	ns
	1 µM	***	***	***	***	**
	10 µM	***	***	***	***	**
	50 µM	***	***	***	***	***
	100 µM	***	***	***	***	***

## Sheet: LDH
	6h
	Concentrations	BJ	CACO-2	SCC-15	A549	SH-SY5Y
	Control
	1 nM	ns	ns	ns	ns	ns		ns	Non-Significant results
	10 nM	ns	ns	ns	ns	ns		*	P<0.05 vs. the vehicle control.
	50 nM	ns	ns	ns	ns	ns		**	P<0.01 vs. the vehicle control.
	100 nM	ns	ns	ns	ns	ns		***	P<0.001 vs. the vehicle control.
	1 µM	ns	ns	ns	ns	ns
	10 µM	ns	ns	ns	ns	ns
	50 µM	ns	ns	ns	ns	ns
	100 µM	ns	ns	ns	ns	ns
	24h
	Concentrations	BJ	CACO-2	SCC-15	A549	SH-SY5Y
	Control
	1 nM	ns	ns	ns	ns	ns
	10 nM	ns	ns	ns	ns	ns
	50 nM	ns	ns	ns	ns	ns
	100 nM	ns	ns	ns	ns	ns
	1 µM	ns	ns	ns	ns	ns
	10 µM	***	ns	***	ns	***
	50 µM	***	ns	***	ns	***
	100 µM	***	ns	***	ns	***
	48h
	Concentrations	BJ	CACO-2	SCC-15	A549	SH-SY5Y
	Control
	1 nM	ns	ns	ns	ns	ns
	10 nM	ns	ns	ns	ns	ns
	50 nM	ns	ns	ns	ns	ns
	100 nM	ns	ns	ns	ns	ns
	1 µM	ns	ns	***	ns	***
	10 µM	***	*	***	ns	***
	50 µM	***	***	***	**	***
	100 µM	***	***	***	*	***

## Sheet: Resazurine
	6h
	Concentrations	BJ	CACO-2	SCC-15	A549	SH-SY5Y
	Control
	1 nM	ns	ns	ns	ns	ns		ns	Non-Significant results
	10 nM	ns	ns	ns	ns	ns		*	P<0.05 vs. the vehicle control.
	50 nM	ns	ns	ns	ns	ns		**	P<0.01 vs. the vehicle control.
	100 nM	ns	ns	ns	ns	ns		***	P<0.001 vs. the vehicle control.
	1 µM	ns	ns	ns	ns	ns
	10 µM	**	**	ns	ns	ns
	50 µM	***	***	ns	ns	ns
	100 µM	***	***	ns	ns	ns
	24h
	Concentrations	BJ	CACO-2	SCC-15	A549	SH-SY5Y
	Control
	1 nM	ns	ns	ns	ns	ns
	10 nM	ns	ns	ns	ns	ns
	50 nM	ns	ns	ns	ns	ns
	100 nM	ns	ns	ns	ns	ns
	1 µM	ns	**	***	ns	***
	10 µM	***	***	***	**	***
	50 µM	***	***	***	**	***
	100 µM	***	***	***	**	***
	48h
	Concentrations	BJ	CACO-2	SCC-15	A549	SH-SY5Y
	Control
	1 nM	ns	ns	ns	ns	ns
	10 nM	ns	ns	ns	ns	ns
	50 nM	ns	ns	ns	ns	***
	100 nM	ns	**	ns	ns	***
	1 µM	ns	***	***	ns	***
	10 µM	***	***	***	***	***
	50 µM	***	***	***	***	***
	100 µM	***	***	***	***	***

## Sheet: Caspase-3
	6h
	Concentrations	BJ	CACO-2	SCC-15	A549	SH-SY5Y
	Control
	1 nM	***	ns	ns	ns	ns		ns	Non-Significant results
	10 nM	***	ns	ns	ns	ns		*	P<0.05 vs. the vehicle control.
	50 nM	***	ns	ns	ns	ns		**	P<0.01 vs. the vehicle control.
	100 nM	***	ns	ns	ns	ns		***	P<0.001 vs. the vehicle control.
	1 µM	***	ns	ns	ns	ns
	10 µM	***	ns	***	**	ns
	50 µM	***	***	***	**	***
	100 µM	***	***	***	ns	***
	24h
	Concentrations	BJ	CACO-2	SCC-15	A549	SH-SY5Y
	Control
	1 nM	ns	ns	ns	*	ns
	10 nM	ns	ns	ns	*	ns
	50 nM	ns	ns	ns	***	ns
	100 nM	ns	ns	ns	***	ns
	1 µM	**	ns	*	***	ns
	10 µM	***	***	***	***	ns
	50 µM	***	***	***	***	***
	100 µM	***	***	***	***	***
	48h
	Concentrations	BJ	CACO-2	SCC-15	A549	SH-SY5Y
	Control
	1 nM	ns	***	***	***	ns
	10 nM	ns	***	**	***	ns
	50 nM	ns	***	***	***	ns
	100 nM	ns	***	***	***	ns
	1 µM	ns	***	***	***	ns
	10 µM	ns	***	***	***	*
	50 µM	***	***	***	***	***
	100 µM	***	***	***	ns	***
